# Supplementary material for: High-Quality Genomes of Pangolins: Insights into the Molecular Basis of Scale Formation and Adaption to Myrmecophagous Diet
Source: Mol Biol Evol. 2022 Dec 31;40(1):msac262. doi: 10.1093/molbev/msac262 (PMC9848057; doi:10.1093/molbev/msac262)
Supplement: msac262_Supplementary_Data [file msac262_supplementary_data.zip]

Archive with 2 entries (2 files):
- Suppl Fig.pdf
- Suppl Tables.xls
