# Supplementary material for: High-Quality Genomes of Pangolins: Insights into the Molecular Basis of Scale Formation and Adaption to Myrmecophagous Diet
Source: Mol Biol Evol. 2022 Dec 31;40(1):msac262. doi: 10.1093/molbev/msac262 (PMC9848057; doi:10.1093/molbev/msac262)
Supplement: msac262_Supplementary_Data [file msac262_supplementary_data.zip › Suppl Tables.xls]

## Sheet: Supplementary Tables
Supplementary Tables
Supplementary Table 1 Samples information for sequencing
Supplementary Table 2 Genome sequencing strategy for pangolins
Supplementary Table 3 Summary of pangolins genome assemblies
Supplementary Table 4 Bases statistics of pangolins genome assemblies
Supplementary Table 6 QUAST analysis for pangolin assemblies
Supplementary Table 7 Repeat results for pangolin assemblies
Supplementary Table 8 Summary of Malayan pangolin RNA-seq samples
Supplementary Table 9 Summary of pangolins annotation
Supplementary Table 10 Busco analysis for pangolin transcriptome
Supplementary Table 11 List of genes with tissue enriched expression manner
Supplementary Table 12 List of genes with tissues groups enriched expression manner
Supplementary Table 13 Mapping results of mammal CNEs to Malayan pangolin genome using BLAST
Supplementary Table 14 GO enrichemnt of skin-stomach co-expression genes
Supplementary Table 15 Protein sequences for pangolin HGT-KRTAPs
Supplementary Table 16 GO enrichment of skin enriched genes
Supplementary Table 17 List of genes with up-regulated expression on hair type skin
Supplementary Table 18 List of genes with up-regulated expression on scale type skin
Supplementary Table 19 Enrichment of up-regulated genes in scale type skin
Supplementary Table 20 Enrichment of up-regulated genes in hair type skin
Supplementary Table 21 List of genes with abunant in scale or skin
Supplementary Table 22 Scondary stucture of pangolin and human genes

## Sheet: Table S1
Supplementary Table 1 Samples information for sequencing
Animal ID	Animal species	Sample location	Sex	Numbers of the sample	Tissue	Illumina (DNA)	Nanpore (DNA)	Hi-C (DNA)	Illumina
1	Manis javanica	China	F		Blood	Y	Y	Y
2	Manis pentadactyla	China	F		Blood	Y	Y	Y
	Manis javanica	China	M	2	Nose				Y
3	Manis javanica	China	M	2	Eye				Y
3	Manis javanica	China	M	3	Liver				Y
3	Manis javanica	China	M	8	Brain				Y
3	Manis javanica	China	M	3	Kidney				Y
3	Manis javanica	China	M	3	Heart				Y
3	Manis javanica	China	M	3	Tongue				Y
3	Manis javanica	China	M	5	Muscle				Y
3	Manis javanica	China	M	3	Perianal gland				Y
3	Manis javanica	China	M	3	Bladder				Y
3	Manis javanica	China	M	6	Stomach				Y
3	Manis javanica	China	M	3	Skin(back)				Y
3	Manis javanica	China	M	3	Skin(abdomen)				Y
3	Manis javanica	China	M	3	Spleen				Y
3	Manis javanica	China	M	3	Small intestine				Y
3	Manis javanica	China	M	3	Gallbladder				Y
3	Manis javanica	China	M	3	Large intestine				Y
3	Manis javanica	China	M	3	Testis				Y
3	Manis javanica	China	M	3	Lung				Y

## Sheet: Table S2
Supplementary Table 2 Genome sequencing strategy for pangolins
Species	Platform	Insert size	Total data (Gb)	Average Read length (bp)	Sequence coverage (X)
Manis javanica	Illumina reads	350bp	230	150	94.13
	Nanopore	--	264	22025.3	108.18
	Hi-C	--	280	150	114.77
Manis pentadactyla	Illumina reads	350bp	253	150	97.96
	Nanopore	--	263	23485.4	103.75
	Hi-C	--	287	150	113.12

## Sheet: Table S3
Supplementary Table 3 Summary of pangolins genome assemblies
Species	Manis javanica		Manis pentadactyla
Assembly statistics	length		length
	Contig (bp)	Scaffold (bp)	Contig (bp)	Scaffold (bp)
Total bases	2443353164	2440115631	2537102214	2537134492
Max length	55857980	227476098	53155020	222306746
Number	2568	1393	5930	3752
N50	15813259	139986801	13973343	142065898
N60	11954538	121169676	9820467	134265919
N70	8865537	116533020	6888785	118312449
N80	5255188	98461829	3840671	91613936
N90	2390752	77754753	1311296	66711254
L50	47	7	50	7
L60	65	9	73	9
L70	88	11	103	11
L80	124	13	151	14
L90	190	16	260	17

## Sheet: Table S4
Supplementary Table 4 Bases statistics of pangolins genome assemblies
Species	Manis pentadactyla		Manis javanica
Base type	Number (bp)	% of genome	Number (bp)	% of genome
A	748969794	29.52	719655542	29.45
T	750195345	29.57	721081006	29.51
C	518583544	20.44	501319843	20.52
G	519353531	20.47	501296773	20.52
N	0	0	0	0
total	2537102214	--	2443353164	--
GC	1037937075	40.91	1002616616	41.03

## Sheet: Table S5
Supplementary Table 5 Bases statistics of pangolins genome assemblies
Manis pentadactyla			Manis javanica
Sequeues ID	Cluster Number	Sequeues Length	Sequeues ID	Cluster Number	Sequeues Length
Hic_asm_0	101	218577752	Hic_asm_0	162	227476098
Hic_asm_1	95	222306746	Hic_asm_1	103	219253232
Hic_asm_2	103	212167799	Hic_asm_2	74	206214822
Hic_asm_3	258	180672370	Hic_asm_3	83	174485349
Hic_asm_4	86	175462804	Hic_asm_4	60	173232257
Hic_asm_5	178	142065898	Hic_asm_5	42	146797398
Hic_asm_6	168	134265919	Hic_asm_6	87	139986801
Hic_asm_7	118	124256777	Hic_asm_7	31	121121541
Hic_asm_8	115	138371443	Hic_asm_8	41	132997039
Hic_asm_9	53	142250440	Hic_asm_9	57	121169676
Hic_asm_10	149	116024706	Hic_asm_10	51	116533020
Hic_asm_11	229	91613936	Hic_asm_11	81	111855337
Hic_asm_12	164	98874456	Hic_asm_12	67	98461829
Hic_asm_13	55	118312449	Hic_asm_13	71	94630990
Hic_asm_14	87	90319347	Hic_asm_14	25	86333746
Hic_asm_15	82	69164978	Hic_asm_15	102	77754753
Hic_asm_16	73	63203772	Hic_asm_16	60	66631110
Hic_asm_17	35	55765127	Hic_asm_17	84	60227729
Hic_asm_18	164	66711254	Hic_asm_18	59	26865652

## Sheet: Table S6
Supplementary Table 6 QUAST analysis for pangolin assemblies
	Manis javanica		Manis pentadactyla
Mapping rate (%)	98.87		98.91
Average sequencing depth	249		219
Coverage (%)	98.39		99.7
Coverage at least 1X (%)	99.8		99.07
Coverage at least 5X (%)	99.4		98.41
Coverage at least 10X (%)	99.22		98.9

## Sheet: Table S7
Supplementary Table 7 Repeat results for pangolin assemblies
	Manis javanica			Manis pentadactyla
type	number of elements	length occupied(bp)	percentage of sequence (%)	number of elements	length occupied(bp)	percentage of sequence (%)
Retroelements	1404813	908156388	37.17	1437140	997310795	39.31
SINEs	269970	45056510	1.84	273228	43720262	1.72
Penelope	64	12707	0	60	12076	0
LINEs	760740	672640555	27.53	795966	776994886	30.63
CRE/SLACS	0	0	0	0	0	0
L2/CR1/Rex	174347	45336392	1.86	171716	45882455	1.81
R1/LOA/Jockey	0	0	0	0	0	0
R2/R4/NeSL	271	68566	0	280	69463	0
RTE/Bov-B	8945	2830532	0.12	7843	2193925	0.09
L1/CIN4	577008	624360034	25.55	615957	728803909	28.73
LTR elements	374103	190459323	7.79	367946	176595647	6.96
BEL/Pao	0	0	0	0	0	0
Ty1/Copia	0	0	0	0	0	0
Gypsy/DIRS1	10351	2649838	0.11	10575	2724339	0.11
Retroviral	355729	185772107	7.6	348991	171305025	6.75
DNA transposons	286159	69372873	2.84	298296	67481971	2.66
hobo-Activator	217285	45105045	1.85	226983	46773492	1.84
Tc1-IS630-Pogo	59708	19051837	0.78	61126	19308969	0.76
En-Spm	0	0	0	0	0	0
MuDR-IS905	0	0	0	0	0	0
PiggyBac	530	202783	0.01	559	212537	0.01
Tourist/Harbinger	283	51041	0	286	51611	0
Other (Mirage,P-element, Transib)	0	0	0	0	0	0
Rolling-circles	11914	3490627	0.14	1294	325443	0.01
Unclassified	99145	26001580	1.06	87541	28599128	1.13
Total interspersed repeats:		1003530841	41.07		1093391894	43.1
Small RNA	3164	785977	0.03	3457	2675541	0.11
Satellites	219	59018	0	538	511752	0.02
Simple repeats	366672	18488865	0.76	372475	19802802	0.78
Low complexity	65811	3605634	0.15	65909	3345209	0.13

## Sheet: Table S8
Supplementary Table 8 Summary of Malayan pangolin RNA-seq samples
Sample Name	% GC	Total sequences(millions)
hair type Skin01_1	0.48	42
hair type Skin01_2	0.48	42
hair type Skin02_1	0.48	42.6
hair type Skin02_2	0.48	42.6
hair type Skin03_1	0.48	52.7
hair type Skin03_2	0.49	52.7
scale type Skin01_1	0.49	39.8
scale type Skin01_2	0.49	39.8
scale type Skin02_1	0.49	36.3
scale type Skin02_2	0.5	36.3
scale type Skin03_1	0.49	42.9
scale type Skin03_2	0.49	42.9
Bladder1_1	0.51	23.1
Bladder1_2	0.51	23.1
Bladder2_1	0.5	24
Bladder2_2	0.5	24
Bladder3_1	0.49	21.6
Bladder3_2	0.49	21.6
Cerebel1_1	0.49	22
Cerebel1_2	0.49	22
Cerebel2_1	0.49	20.9
Cerebel2_2	0.49	20.9
Cerebel3_1	0.5	23
Cerebel3_2	0.5	23
Cerebra1_1	0.51	22.2
Cerebra1_2	0.51	22.2
Cerebra2_1	0.52	22.6
Cerebra2_2	0.52	22.6
Cerebra3_1	0.51	25.2
Cerebra3_2	0.51	25.2
eye1_1	0.51	23.5
eye1_2	0.51	23.5
eye2_1	0.54	24.1
eye2_2	0.54	24.1
Gall bladder1_1	0.49	24.6
Gall bladder1_2	0.49	24.6
Gall bladder2_1	0.49	21.2
Gall bladder2_2	0.49	21.2
Gall bladder3_1	0.5	22.3
Gall bladder3_2	0.5	22.3
Heart1_1	0.51	22.2
Heart1_2	0.51	22.2
Heart2_1	0.51	20.5
Heart2_2	0.51	20.5
Heart3_1	0.51	21.6
Heart3_2	0.51	21.6
Hypothalamus1_1	0.5	22.1
Hypothalamus1_2	0.5	22.1
Hypothalamus2_1	0.5	29.8
Hypothalamus2_2	0.5	29.8
Kidney1_1	0.48	20.5
Kidney1_2	0.48	20.5
Kidney2_1	0.49	20.7
Kidney2_2	0.49	20.7
Kidney3_1	0.47	23.8
Kidney3_2	0.47	23.8
Large intestine1_1	0.54	26.9
Large intestine1_2	0.53	26.9
Large intestine2_1	0.53	30.2
Large intestine2_2	0.53	30.2
Large intestine3_1	0.52	31.1
Large intestine3_2	0.52	31.1
Liver1_1	0.49	22.9
Liver1_2	0.49	22.9
Liver2_1	0.49	22
Liver2_2	0.49	22
Liver3_1	0.52	24
Liver3_2	0.52	24
Lung1_1	0.52	22.7
Lung1_2	0.52	22.7
Lung2_1	0.51	21.6
Lung2_2	0.51	21.6
Lung3_1	0.52	22.2
Lung3_2	0.52	22.2
Muscle_21_1	0.52	21
Muscle_21_2	0.52	21
Muscle_22_1	0.51	21.9
Muscle_22_2	0.51	21.9
Muscle1_1	0.52	22.8
Muscle1_2	0.52	22.8
Muscle2_1	0.52	24.8
Muscle2_2	0.52	24.8
Muscle3_1	0.52	23.1
Muscle3_2	0.52	23.1
Nose1_1	0.49	20.8
Nose1_2	0.49	20.8
Nose2_1	0.49	38.8
Nose2_2	0.49	38.8
Perianal gland1_1	0.48	22
Perianal gland1_2	0.48	22
Perianal gland2_1	0.49	20.9
Perianal gland2_2	0.49	20.9
Perianal gland3_1	0.48	20.9
Perianal gland3_2	0.48	20.9
Small intestine1_1	0.51	24.8
Small intestine1_2	0.51	24.8
Small intestine2_1	0.52	24.2
Small intestine2_2	0.52	24.2
Small intestine3_1	0.52	26.3
Small intestine3_2	0.52	26.3
Spleen1_1	0.52	29.2
Spleen1_2	0.52	29.2
Spleen2_1	0.51	23.8
Spleen2_2	0.51	23.8
Spleen3_1	0.51	23.7
Spleen3_2	0.51	23.7
Stomach_21_1	0.52	22.5
Stomach_21_2	0.52	22.5
Stomach_22_1	0.51	25.9
Stomach_22_2	0.51	25.9
Stomach_23_1	0.51	22.8
Stomach_23_2	0.51	22.8
Stomach1_1	0.52	21
Stomach1_2	0.52	21
Stomach2_1	0.51	27.4
Stomach2_2	0.51	27.4
Stomach3_1	0.52	28.2
Stomach3_2	0.52	28.2
Testis1_1	0.5	24.1
Testis1_2	0.5	24.1
Testis2_1	0.49	21.5
Testis2_2	0.49	21.5
Testis3_1	0.49	21.3
Testis3_2	0.49	21.3
Tougue1_1	0.51	22.3
Tougue1_2	0.51	22.3
Tougue2_1	0.51	25
Tougue2_2	0.51	25
Tougue3_1	0.5	22
Tougue3_2	0.5	22

## Sheet: Table S9
Supplementary Table 9 Summary of pangolins annotation
Species	Genes	Gene length	CDS length	Exons	Exon length
Manis javanica	21363	44521	1550.92	9.54908	162.416
Manis pentadactyla	20428	48776.6	1538.12	9.85373	156.096
Genes: total number of gene
Gene length: average gene length (bp)
CDS length: Average CDS length (bp)
Exon: Average exons number per gene
Exon length: Average exon length (bp)
Intron length: Average intron length (bp)

[truncated: 13 more sheets: Table S10, Table S11, Table S12, Table S13, Table S14, Table S15, Table S16, Table S17, Table S18, Table S19, Table S20, Table S21, Table S22]
